# Supplementary material for: Enhanced Photocatalytic Degradation of Methylene Blue Using Ti-Doped ZnO Nanoparticles Synthesized by Rapid Combustion
Source: Toxics. 2022 Dec 29;11(1):33. doi: 10.3390/toxics11010033 (PMC9865418; doi:10.3390/toxics11010033)
Supplement: Supplementary file 1 [file toxics-11-00033-s001.zip]

Archive with 1 entries (1 files):
- toxics-2113215-supplementary.pdf
